# Supplementary material for: Globin Digest Improves Visceral Adiposity Through UCP1 Upregulation in Diet-Induced Obese Zebrafish and Mice
Source: Front Nutr. 2021 Sep 27;8:650975. doi: 10.3389/fnut.2021.650975 (PMC8502801; doi:10.3389/fnut.2021.650975)
Supplement: Supplementary file 2 [file Table_1.XLSX]

## Sheet: Sheet1
Accession	Title	Links	Status	Release Date	Created	Updated	Submission	SRA.filename
SRR13440562	RNA-seq of Danio rerio: adult female liver	BioProject: 1, BioSample: 1	ToBeReleased	2021-07-01	2021-01-15T01:03:36Z	2021-01-20T08:40:20Z	SUB8880596	DIO-2
SRR13440563	RNA-seq of Danio rerio: adult female liver	BioProject: 1, BioSample: 1	ToBeReleased	2021-07-01	2021-01-15T01:03:36Z	2021-01-20T08:38:31Z	SUB8880596	DIO-1
SRR13440556	RNA-seq of Danio rerio: adult female liver	BioProject: 1, BioSample: 1	ToBeReleased	2021-07-01	2021-01-15T01:03:36Z	2021-01-15T01:30:34Z	SUB8880596	DIO_GD-4
SRR13440560	RNA-seq of Danio rerio: adult female liver	BioProject: 1, BioSample: 1	ToBeReleased	2021-07-01	2021-01-15T01:03:36Z	2021-01-15T01:22:49Z	SUB8880596	DIO-4
SRR13440559	RNA-seq of Danio rerio: adult female liver	BioProject: 1, BioSample: 1	ToBeReleased	2021-07-01	2021-01-15T01:03:36Z	2021-01-15T01:21:11Z	SUB8880596	DIO_GD-1
SRR13440561	RNA-seq of Danio rerio: adult female liver	BioProject: 1, BioSample: 1	ToBeReleased	2021-07-01	2021-01-15T01:03:36Z	2021-01-15T01:20:00Z	SUB8880596	DIO-3
SRR13440558	RNA-seq of Danio rerio: adult female liver	BioProject: 1, BioSample: 1	ToBeReleased	2021-07-01	2021-01-15T01:03:36Z	2021-01-15T01:15:28Z	SUB8880596	DIO_GD-2
SRR13440557	RNA-seq of Danio rerio: adult female liver	BioProject: 1, BioSample: 1	ToBeReleased	2021-07-01	2021-01-15T01:03:36Z	2021-01-15T01:14:36Z	SUB8880596	DIO_GD-3
